# Supplementary material for: Atomistic Insights into the Reactive Diffusion of CO2 in Guanidine-Based Facilitated Transport Membranes
Source: J Phys Chem C Nanomater Interfaces. 2025 May 11;129(20):9550–61. doi: 10.1021/acs.jpcc.5c01717 (PMC12105039; doi:10.1021/acs.jpcc.5c01717)
Supplement: Supplementary file 2 [file jp5c01717_si_002.txt]

TMG ReaxFF
Reactive MD-TMG_ReaxFF force field
 39       ! Number of general parameters
   50.0000 !
    9.5469 !
    1.6725 !
    1.7224 !
    6.8702 !
   60.4850 !
    1.0588 !
    4.6000 !
   12.1176 !
   13.3056 !
  -40.0000 !
    0.0000 !
   10.0000 !
    2.8793 !
   33.8667 !
    6.0891 !
    1.0563 !
    2.0384 !
    6.1431 !
    6.9290 !
    0.3989 !
    3.9954 !
   -2.4837 !
    5.7796 !
   10.0000 !
    1.9487 !
   -1.2327 !
    2.1645 !
    1.5591 !
    0.1000 !
    1.7602 !
    0.6991 !
   50.0000 !
    1.8512 !
    0.5000 !
   20.0000 !
    5.0000 !
    0.0000 !
    0.7903 !
  6    !Nr of atoms; cov.r; valency;a.m;Rvdw;Evdw;gammaEEM;cov.r2;
            alfa;gammavdW;valency;Eunder;Eover;chiEEM;etaEEM;n.u.
            cov r3;Elp;Heat inc.;n.u.;n.u.;n.u.;n.u.
            ov/un;val1;n.u.;val3,vval4
 C    1.3817   4.0000  12.0000   2.1171   0.0661   0.6544   1.1341   4.0000
      9.7559   2.1346   4.0000  34.9350  79.5548   5.4088   6.0000   0.0000
      1.2114   0.0000 202.2908   8.9539  34.9289  13.5366   0.8563   0.0000
     -2.8983   2.5000   1.0564   4.0000   2.9663   0.0000   0.0000   0.0000
 H    0.8930   1.0000   1.0080   1.5176   0.2230   0.8203  -0.1000   1.0000
      8.2230  33.2894   1.0000   0.0000 121.1250   3.7248   9.6093   1.0000
     -0.1000   0.0000  55.1878   3.0408   2.4197   0.0003   1.0698   0.0000
    -19.4571   4.2733   1.0338   1.0000   2.8793   0.0000   0.0000   0.0000
 O    1.2450   2.0000  15.9990   2.3396   0.1000   1.1000   1.0548   6.0000
      9.3187  12.5083   4.0000  37.5000 116.0768   8.5000   8.4783   2.0000
      0.9049   0.1000  59.0626   3.4340   0.7722   0.0021   0.9745   0.0000
     -3.5352   3.2703   1.0493   4.0000   2.9225   0.0000   0.0000   0.0000
 N    1.2333   3.0000  14.0000   2.5091   0.0691   0.9928   1.1748   5.0000
      9.8276  12.0698   4.0000  30.2790 100.0000   6.1112   6.6645   2.0000
      1.0433   0.1000 119.9837   0.7382   6.7108   2.7268   0.9745   0.0000
     -2.0000   4.0000   1.0183   4.0000   2.8793   0.0000   0.0000   0.0000
 X    1.2450   2.0000  15.9990   2.3890   0.1000   1.0898   1.0548   6.0000
      9.7300  13.8449   4.0000  37.5000 116.0768   8.5000   8.3122   2.0000
      0.9049   0.4056  68.0152   3.5027   0.7640   0.0021   0.9745   0.0000
     -3.5500   2.9000   1.0493   4.0000   2.9225   0.0000   0.0000   0.0000
 Y    0.8930   1.0000   1.0080   1.5176   0.2230   0.8203  -0.1000   1.0000
      8.2230  33.2894   1.0000   0.0000 121.1250   3.7248   9.6093   1.0000
     -0.1000   0.0000  55.1878   3.0408   2.4197   0.0003   1.0698   0.0000
    -19.4571   4.2733   1.0338   1.0000   2.8793   0.0000   0.0000   0.0000
 10      ! Nr of bonds; Edis1;LPpen;n.u.;pbe1;pbo5;13corr;pbo6
                         pbe2;pbo3;pbo4;n.u.;pbo1;pbo2;ovcorr
  1  1  91.8588 120.2415  50.6788   0.3723  -0.1000   1.0000  34.6637   0.7015
         6.8558  -0.1605   7.9139   1.0000  -0.0719   6.9788   1.0000   0.0000
  1  2 194.6248   0.0000   0.0000  -0.6115   0.0000   1.0000   6.0000   0.7652
         9.2249   1.0000   0.0000   1.0000  -0.0553   6.9316   0.0000   0.0000
  1  3 216.5546  53.7905 101.9250  -0.0979  -0.3642   1.0000  18.8881   0.7946
         0.0807  -0.4297  56.3497   1.0000  -0.3463   2.6331   0.0000   0.0000
  1  4 201.2783 195.6951  87.7249  -0.1027  -0.3504   1.0000  27.5446   0.1473
         0.1664  -0.3186   6.1937   1.0000  -0.4215   4.8047   1.0000   0.0000
  2  2 153.3934   0.0000   0.0000  -0.4600   0.0000   1.0000   6.0000   0.7300
         6.2500   1.0000   0.0000   1.0000  -0.0790   6.0552   0.0000   0.0000
  2  3 139.4722   0.0000   0.0000  -0.5725   0.0000   1.0000   6.0000   0.5505
         1.1150   1.0000   0.0000   0.0000  -0.0920   4.2790   0.0000   0.0000
  2  4 231.0877   0.0000   0.0000  -0.2982   0.0000   1.0000   6.0000   0.3340
         5.4860   1.0000   0.0000   1.0000  -0.0698   5.5053   0.0000   0.0000
  3  3 142.2858  85.0000   0.0000   0.2506  -0.1000   1.0000  29.7503   0.6051
         0.3451  -0.1055   9.0000   1.0000  -0.1225   5.5000   1.0000   0.0000
  3  4 128.8596 167.8643  40.0000   0.3819  -0.1539   1.0000  34.9972   0.1900
         1.0110  -0.3716   7.0805   1.0000  -0.1265   6.8843   1.0000   0.0000
  4  4 157.9384  82.5526 152.5336   0.4010  -0.1034   1.0000  12.4261   0.5828
         0.1578  -0.1509  11.9186   1.0000  -0.0861   5.4271   1.0000   0.0000
  6    ! Nr of off-diagonal terms; Ediss;Ro;gamma;rsigma;rpi;rpi2
  1  2   0.1198   1.3265   9.9767   1.1010  -1.0000  -1.0000
  1  3   0.0647   2.0109   9.6540   1.3436   1.2673   1.0781
  1  4   0.0696   2.1447   9.7177   1.5069   1.2601   1.1533
  2  3   0.0283   1.2885  10.9190   0.9215  -1.0000  -1.0000
  2  4   0.1345   1.2118  10.3747   0.9466  -1.0000  -1.0000
  3  4   0.1201   2.4775   9.0171   1.5285   1.0682   1.2716
 40    ! Nr of angles;at1;at2;at3;Thetao,o;ka;kb;pv1;pv2
  1  1  1  59.0573  30.7029   0.7606   0.0000   0.7180   6.2933   1.1244
  1  1  2  65.7758  14.5234   6.2481   0.0000   0.5665   0.0000   1.6255
  1  1  3  54.0809  41.4741   0.7503   0.0000   4.0000  58.6562   1.6592
  1  1  4  66.8437  45.0000   1.2491   0.0000   1.1834   0.0000   3.0000
  1  2  1   0.0000   3.4110   7.7350   0.0000   0.0000   0.0000   1.0400
  1  2  2   0.0000   0.0000   6.0000   0.0000   0.0000   0.0000   1.0400
  1  2  3   0.0000  16.8357   0.9686   0.0000   0.6225   0.0000   1.0384
  1  2  4   0.0000   0.0019   6.3000   0.0000   0.0000   0.0000   1.0400
  1  3  1  67.5685   2.5000   0.2057   0.0000   2.2753   0.0000   2.0649
  1  3  2  90.0000   9.5520   1.7468   0.0000   1.2146   0.0000   3.0000
  1  3  3  82.8564  45.0000   1.5233   0.0000   1.1034  68.1072   1.6192
  1  3  4  87.0300  18.3166   1.0893   0.0000   3.0479   0.0000   1.0825
  1  4  1  81.2666   1.0867   0.9951   0.0000   2.1818   0.0000   1.0000
  1  4  2  94.5591  31.9322   1.6224   0.0000   0.2025   0.0000   1.0000
  1  4  3  88.9691   8.9607   4.6383   0.0000   2.1900   0.0000   3.0000
  1  4  4  71.4579  14.0942   2.8540   0.0000   2.8701   0.0000   1.0631
  2  1  2  76.0454  18.3062   5.0014   0.0000   0.0064   0.0000   2.7500
  2  1  3  50.0000  23.3223   1.0888   0.0000   0.1000   0.0000   1.5647
  2  1  4  69.6300  73.2976   2.4222   0.0000   0.2329   0.0000   2.8070
  2  2  2   0.0000  27.9213   5.8635   0.0000   0.0000   0.0000   1.0400
  2  2  3   0.0000   5.8938   3.0000   0.0000   0.0000   0.0000   1.0629
  2  2  4   0.0000   0.0019   6.0000   0.0000   0.0000   0.0000   1.0400
  2  3  2  85.7876   9.3298   2.0747   0.0000   2.8632   0.0000   1.6905
  2  3  3  80.0453  50.0000   2.5336   0.0000   3.0000   0.0000   1.0821
  2  3  4  75.6278  14.6992   5.3049   0.0000   0.2502   0.0000   2.5848
  2  4  2  80.2201   6.8385   7.5000   0.0000   0.1000   0.0000   1.0000
  2  4  3  74.5764  10.5782   6.5751   0.0000   0.4346   0.0000   3.0000
  2  4  4  79.7136  45.0000   0.5316   0.0000   0.5437   0.0000   1.0000
  3  1  3  70.8589  23.0520  10.5646 -17.8180   1.3585   0.0000   1.4986
  3  1  4  86.4061  25.1190  16.2820   0.0000   0.4659  32.5000   1.3710
  3  2  3   0.0000   1.0000   2.6859   0.0000   0.0000   0.0000   4.0000
  3  2  4   0.0000  18.3614   4.9976   0.0000   0.1224   0.0000   1.9411
  3  3  3  90.0000  21.1742   1.8914   0.0000   1.6310  50.0000   1.0000
  3  3  4  83.9925  27.3343   1.0888   0.0000   2.6572   0.0000   1.2246
  3  4  3  74.5618  45.0000   1.0990 -18.0069   3.0584   0.0000   1.0000
  3  4  4  79.9166  45.0000   0.8725  -0.9193   3.0760   0.0000   1.0000
  4  1  4  43.3226  70.3889   0.3380   0.0000   0.0540   0.0000   1.0204
  4  2  4   0.0000   0.0100   1.0929   0.0000   0.0000   0.0000   2.1728
  4  3  4  73.3858  43.0000   1.1230   0.0000   3.0072   0.0000   1.0000
  4  4  4  73.3189  24.9685   2.2561   0.0000   2.9983   0.0000   2.1573
 49    ! Nr of torsions;at1;at2;at3;at4;;V1;V2;V3;V2(BO);vconj;n.u;n
  0  1  1  0   0.0000  50.0000   0.3000  -4.0000  -2.0000   0.0000   0.0000
  0  1  2  0   0.0000   0.0000   0.0000   0.0000   0.0000   0.0000   0.0000
  0  1  4  0   0.2176  40.4126   0.3535  -3.9875  -2.0051   0.0000   0.0000
  0  2  2  0   0.0000   0.0000   0.0000   0.0000   0.0000   0.0000   0.0000
  0  2  3  0   0.0000   0.1000   0.0200  -4.0000   0.0000   0.0000   0.0000
  0  2  4  0   0.0000   0.1032   0.3000  -5.0965   0.0000   0.0000   0.0000
  0  3  3  0   0.5511  25.4150   1.1330  -5.1903  -1.0000   0.0000   0.0000
  0  3  4  0   1.1397  61.3225   0.5139  -3.8507  -2.7831   0.0000   0.0000
  0  4  4  0   0.7265  44.3155   1.0000  -4.4046  -2.0000   0.0000   0.0000
  1  1  1  1  -0.2500  34.7453   0.0288  -6.3507  -1.6000   0.0000   0.0000
  1  1  1  2  -0.2500  29.2131   0.2945  -4.9581  -2.1802   0.0000   0.0000
  1  1  1  3   2.0985  80.0000   0.0984  -5.8554  -1.1000   0.0000   0.0000
  1  1  3  1  -1.0000  -5.0000  -0.5000  -2.5000  -0.9000   0.0000   0.0000
  1  1  3  2  -2.4164   5.0000  -0.8158  -9.0000  -0.9000   0.0000   0.0000
  1  1  3  3  -0.0002  20.1851   0.1601  -9.0000  -2.0000   0.0000   0.0000
  1  1  4  1   1.0000  83.8750   1.0000  -6.5279  -1.6589   0.0000   0.0000
  1  1  4  2  -1.0000  71.4280  -0.5000  -8.0000  -1.9825   0.0000   0.0000
  1  2  3  1   0.0000   1.3164   0.2737  -2.5016   0.0000   0.0000   0.0000
  1  3  2  3  -1.7443  13.8935  -1.3212  -2.5000  -0.9000   0.0000   0.0000
  1  3  2  4  -0.2868  15.6462  -1.0200  -2.6045  -0.9000   0.0000   0.0000
  1  3  3  1   0.0002  80.0000  -1.5000  -4.4848  -2.0000   0.0000   0.0000
  1  3  3  2  -2.5000   8.9548  -1.0000  -2.7194  -2.9498   0.0000   0.0000
  1  3  3  3   2.4980 -23.2133   0.9757  -2.5000  -0.9972   0.0000   0.0000
  1  4  2  3  -2.5000  10.8893  -0.7189  -2.7243  -0.9000   0.0000   0.0000
  2  1  1  2  -0.2500  31.2081   0.4539  -4.8923  -2.2677   0.0000   0.0000
  2  1  1  3   2.5000  19.7141   1.0000  -6.7835  -1.0978   0.0000   0.0000
  2  1  1  4   1.0000  98.8297  -0.2745  -4.9954  -1.9000   0.0000   0.0000
  2  1  3  1   0.6012  60.3394   0.8034  -9.0000  -0.9000   0.0000   0.0000
  2  1  3  2  -2.4308  80.0000   1.0000  -3.9796  -1.1000   0.0000   0.0000
  2  1  3  3  -0.7523 100.0000   1.0000  -4.2517  -2.8274   0.0000   0.0000
  2  1  4  1  -1.0000  41.7893  -0.0167 -16.1482  -1.5996   0.0000   0.0000
  2  1  4  2  -1.0000  63.9914   0.7449  -8.0000  -2.1051   0.0000   0.0000
  2  3  3  2  -2.5000 -25.0000  -1.0000  -2.5000   0.0000   0.0000   0.0000
  2  3  3  3  -0.5841  58.4202  -0.6677  -6.7360   0.0000   0.0000   0.0000
  3  1  1  3  -2.3605  29.3576  -1.0000  -2.5000  -0.8614   0.0000   0.0000
  3  1  1  4   1.0000  25.3373   1.0000  -4.1453  -0.9511   0.0000   0.0000
  3  1  3  1  -2.5000   5.2291  -1.0000  -7.9957  -3.0437   0.0000   0.0000
  3  1  3  2   2.5000  22.3442  -0.3270  -2.1275  -3.0476   0.0000   0.0000
  3  1  3  3  -0.1583  20.0000   1.5000  -9.0000  -2.0000   0.0000   0.0000
  3  1  4  1  -0.8383  11.7093   1.4285 -22.8244  -1.8038   0.0000   0.0000
  3  1  4  2   1.0000  20.4656   1.0000  -3.8676  -2.5261   0.0000   0.0000
  3  2  4  2  -1.7508   9.6877  -1.9412  -2.7882  -0.9000   0.0000   0.0000
  3  3  3  3  -2.5000 -24.6965   1.0000  -2.5551  -0.9000   0.0000   0.0000
  4  1  1  4  -1.0000  21.8427   1.0000  -4.0686  -1.7241   0.0000   0.0000
  4  1  3  1  -0.0727  18.9201  -0.5000  -2.5000  -3.0437   0.0000   0.0000
  4  1  3  2  -0.4860  -0.3664  -0.5189  -3.8767  -3.0476   0.0000   0.0000
  4  1  4  1  -0.8907  34.0536   0.1851  -6.7871  -2.0051   0.0000   0.0000
  4  1  4  2   0.5000  14.3222  -0.0601  -0.6008  -2.0202   0.0000   0.0000
  4  1  4  4  -0.0949   8.7582   0.3310  -7.9430  -2.0000   0.0000   0.0000
  4    ! Nr of hydrogen bonds;at1;at2;at3;Rhb;Dehb;vhb1
  3  2  3   2.1493  -3.8387   1.5230  28.0017
  3  2  4   2.0315  -6.5000   1.4500  19.5000
  4  2  3   1.7500  -2.3430   1.4500  19.5000
  4  2  4   1.8992  -2.6374   1.4500  19.5000
